# Supplementary material for: Bone Health Index (BoneXpert) and parameters of peripheral quantitative computed tomography indicate overall adequate bone health in adolescents with chronic endocrine diseases at time of transition
Source: PLoS One. 2025 Dec 4;20(12):e0337842. doi: 10.1371/journal.pone.0337842 (PMC12677445; doi:10.1371/journal.pone.0337842)
Supplement: S2 File — All patient parameters; SDS standard deviation score. (XLS) [file pone.0337842.s002.xls]

## Sheet: entire cohort
Patient number	Sex	Chronological Age (CA)	Diagnosis	Fractures	Target Height (TH) SDS	Near Final Height (NFH) SDS	BMI SDS	Grip strength (SDS)	Bone Age (BA)	BHI (BoneXpert) SDS
2	male	17.67	GHD	0	-1.55	-1.32	-1.11	-2.56	nd	nd
3	male	20.17	MPHD	0	1.11	0.47	-0.49	-1.06	16.41	-0.44
4	female	19.67	GHD	0	-0.98	-0.2	-2.23	-0.58
5	male	16.5	GHD	0	-0.61	-1.89	2.19	nd
6	male	20.17	GHD	0	-0.38	-1.7	-2.95	-4.11	16.07	-2.69
7	female	27.17	MPHD	0	0.78	0.27	2.29	-3.19
9	female	22.75	TS	0	-1.57	-3.53	0.92	0.99	17.07	-1.39
10	male	17.33	GHD	0	1.11	0.67	1.08	0.56	17.04	0.02
12	female	16.25	TS	0	-0.88	-2.7	-0.44	-0.47
14	female	18.67	CAH	0	0.1	-0.35	-0.25	-0.26	16.36	-1.04
15	male	29.33	MPHD	0	-0.38	0.09	0.19	nd	nd	nd
16	female	24.08	GHD	0	-0.69	-2.18	-2.15	-0.278	14.97	-1.52
17	female	19	TS	0	1.18	-3.71	0.59	-1.48	nd	nd
18	male	18	CAH	0	-1.63	-0.86	-0.53	-1.75	18.21	-3.71
19	male	23.33	CAH	0	-1.63	-1.59	-1.74	-5.44	17.44	-2.87
20	male	19.83	GHD	0	-0.14	-1.95	-0.53	-1.92	17.38	-0.93
21	male	15.58	SGA	0	-1.86	-2.12	1.18	0.26	16.13	0.2
22	female	20.33	TS	0	-2.06	-3.67	2.89	-1.02	nd	nd
23	female	20.67	TS	0	-0.93	-2.92	0.89	-0.74	15.44	-2.34
24	male	17.5	CAH	0	-0.53	-2.8	0.98	-0.53	17.81	0.22
25	female	20.42	TS	0	-1.27	-3.65	2.79	-5.12	17.35	0.81
26	male	23.75	MPHD	0	-2.64	-3.95	-0.7	-6.11	18.8	-2.79
27	male	20.92	MPHD	0	-0.92	-3.17	-0.27	nd	nd	nd
28	male	24.16	CAH	1	-0.06	-1.75	1.88	-2.86	17.66	-2.34
29	female	23.83	GHD	0	-0.88	-1.08	0.02	1.74	16.33	-2.42
30	male	17.83	KS	0	-0.38	0.26	0.34	0.33	nd	nd
32	female	29.58	MPHD	1	-0.2	-2.69	1.95	6.06	nd	nd
33	female	18	TS	0	-0.78	-2.04	0.23	-3.11	nd	nd
34	female	18.33	CAH	0	-0.98	-1.18	0.28	0.07	nd	nd
35	female	16.25	CAH	0	-0.98	-0.04	-0.39	0.32	14.55	-0.06
36	male	14.83	GHD	0	-1	-0.55	1.43	0.96	16.45	0.2
38	female	22.42	CAH	0	-1.96	-0.98	3.54	-0.95	nd	nd
39	female	30.58	CAH	0	-1.96	-2.67	4.97	7.59	17.2	nd
40	female	24.42	TS	0	0.1	-2.45	0.92	2.93	17.69	-0.38
41	male	16.75	GHD	0	-2.59	-1.88	0.56	-1.54	17.42	-1.08
42	female	15.08	GHD	0	-0.1	-0.62	-0.21	-1.29	14.86	-1.08
43	male	17.42	MPHD	1	-0.38	0.9	3.04	-1.03	17.49	-0.97
45	female	20.17	TS	0	-1.67	-2.69	2.95	-0.48	16.01	-3
46	female	22.33	CAH	0	-0.49	-2.2	0.02	0.45	nd	nd
47	female	17.92	CAH	0	-0.1	-0.06	-1.29	0.21	nd	nd
49	male	18.92	CAH	0	-0.3	0.12	-0.05	nd	16.06	0.93
50	female	21.17	CAH	0	-0.88	-2.35	-0.34	-0.25	14.89	-1.87
52	male	18.92	CAH	0	0.56	-0.73	3.18	-1.28	nd	nd
53	female	18.83	GHD	0	-2.75	-2.76	0.46	nd	nd	nd
54	male	22.25	MPHD	0	-0.84	-3.78	0.06	-6.11	17.37	-2.07
55	female	20.17	MPHD	0	0.49	2.39	2.64	-0.3	17.26	-0.73
56	male	17.08	GHD	0	-0.22	-1.91	1.53	-1.16	16.59	3.31
57	male	17.5	MPHD	0	-1.31	-0.67	2.24	-1.21	nd	nd
60	female	17.25	MPHD	0	-1.37	-2.16	1.12	-1.13	16.04	-2.17
61	female	23.08	MPHD	0	0.29	0.37	2.58	1.62	nd	nd
66	male	19.58	GHD	0	-2.33	-3.81	0.6	-4.04	18	-2.11
67	male	16.42	GHD	0	-0.06	0.04	-1.11	-0.32	17.62	0.3
68	female	25	MPHD	0	-0.39	-0.63	3.06	2.2	nd	nd
69	male	16.75	CAH	0	-0.14	-0.61	0.99	-0.87	16.9	-1.06
70	female	21.17	TS	0	-0.39	-3.78	0.54	nd	17.74	-0.55
71	female	16.83	TS	0	-2.06	-3.32	0.58	-0.97	17.88	-0.57
73	male	18.25	KS	0	-0.77	1.5	1.39	-1.41	nd	-1.31
74	female	15.25	TS	0	0.88	-1.11	1.45	0.56	nd	1.05
75	male	16.58	SGA	0	-1.94	-2.15	1.91	-0.35	17.58	1.05
77	female	16.92	CAH	0	-1.27	0.03	1.7	0.38	16.59	-1.09
78	male	17.5	GHD	0	-1	-0.98	0.11	-0.53	15.96	-0.27
79	male	16.42	SGA	0	0.17	-0.78	0.99	2.95	16.15	-2.12
80	female	15.83	GHD	0	-1.67	-1.83	0.54	-1.68	14.43	-1.47
81	female	17	TS	0	1.47	-0.9	2.04	-1.12	17.71	-0.66
83	male	16.67	SGA	0	0.8	-2.47	0.95	-0.47	16.58	-1.18
86	female	16.42	TS	0	-0.12	-1.82	-0.04	-1.47	17.7	-0.32
87	male	17.67	SGA	0	-0.69	-2.86	-1.53	-0.63	17.28	0.47
88	female	16.42	TS	0	-0.2	-1.7	1.83	-1.93	16.47	0.69
89	female	16.67	TS	0	-1.08	-3.41	-1.78	-1.96	16.71	-2.18
90	female	16.42	GHD	0	-1.47	-2.67	0.71	nd	17.63	0.71
91	male	17.92	KS	0	0.25	2.21	-0.2	-1.33	16.12	0.06
92	female	14.33	SGA	0	-1.86	-3.05	-0.1	-0.56	14.04	-0.49
93	female	14.75	SGA	1	-0.2	-1.25	-0.25	0.35	15.32	-1.6
94	female	17.33	TS	0	-1.08	-1.11	-1.18	1.98	nd	nd
95	female	17.67	TS	0	-0.39	-3.64	-0.26	-1.78	15.06	-1.07
96	female	17.25	TS	0	-0.78	-3.55	0.49	-1.55	17.27	-0.05
97	female	15.33	MPHD	0	-1.08	-1.01	0.16	-1.27	nd	nd
98	female	19.17	GHD	0	0.01	0.45	1.39	-1.46	14.57	nd
99	female	15.17	SGA	0	-1.57	-1.52	-1.42	2.31	nd	-0.86
100	male	17.33	SGA	0	-0.53	-2.76	-2.08	0.48	nd	-2.11
101	female	18.33	SGA	0	-3.04	-3.63	2.53	-1.54	16.71	nd
102	male	15.92	GHD	0	-1.78	-2.09	-1.77	-1.04	nd	-0.91
103	female	17.17	GHD	0	-0.39	0.25	-1.92	-0.87	15.56	0.05
104	male	18.25	GHD	0	-0.69	-0.44	-1.84	-2.11	16.74	-1.06
105	female	17.5	CAH	0	0.49	-1.09	0.75	1	16.88	-0.03
106	male	18.33	GHD	0	0.17	-0.41	-1.31	-0.93	17.59	-2.76
107	male	18.33	KS	0	-0.69	0.61	0.4	0.27	17.68	0.73
108	female	17.33	TS	0	0	-0.99	0.36	-1.17	16.36	0.53
109	male	14.25	CAH	0	1.19	0.8	-0.13	1.95	16.37	nd
110	male	16.92	GHD	0	-0.69	-1.34	0.1	-0.73	16.69	-1.17
111	female	16.33	CAH	0	-1.67	-1.29	1.75	-0.48	17.06	0.48
112	male	16.83	SGA	0	-0.84	-1.19	-0.77	-2.23	16.56	-0.43
113	female	18.08	TS	0	0.1	-2.82	1.31	-2.01	17.01	nd
114	female	14.58	GHD	0	-1.86	-2.01	0.2	-1.06	16.35	1.57
115	male	15.92	CAH	0	-0.69	-0.59	0.44	0.8	16.23	0.87
116	female	14.08	GHD	0	0.39	-0.37	-0.21	-1.86	15.12	0.99
117	female	14	SGA	0	-1.27	-1.47	-0.46	-0.86	15.48	-0.01
118	female	14.5	SGA	0	-3.24	-1.96	-1.09	-3.26	13.95	-1.55
119	female	14.5	SGA	0	-3.24	-2.22	-0.73	-2.59	14.6	-1.54
120	male	15.5	SGA	0	-1.63	-1.57	-0.26	0.45	16.13	-0.39
121	female	14.5	SGA	0	0.29	-0.93	0.45	0.43	14.42	1.21
122	female	17.75	CAH	0	-2.45	-2.55	-0.53	-2.02	15.24	0.1
123	female	17	TS	0	-2.16	-2.92	1.49	-1.99	17.2	0.05
124	female	15.17	SGA	0	-3.33	-3.64	-1.33	nd	15.18	0.21
125	female	18.5	TS	0	-0.88	-2.69	-0.06	-0.56	17.89	-1.79
126	male	16.58	GHD	0	-0.77	-1.95	0.29	0.02	16.44	0.47
127	male	19	GHD	0	0.87	0.67	0.13	-0.74	14.86	-0.87
128	male	16.17	SGA	0	-0.84	-1.76	1.78	nd	16.94	-1.51
129	male	17.33	MPHD	0	-1.55	0.03	1.47	-0.24	17.75	-0.66
130	male	16.75	GHD	0	-1.08	-1.43	0.38	0.59	17.23	-1.23
131	female	18	TS	0	0.29	-3.79	-1.15	-2.27	17.49	-0.49
132	female	17.67	TS	0	-1.18	-2.15	0.97	-0.09	17.4	2.01
134	female	14.58	GHD	0	-1.27	-1.28	-0.4	-1.52	14.59	-1.15
135	male	18.83	GHD	0	-2.02	-1.34	1.16	-0.38	17.8	-0.31
136	male	27.08	MPHD	0	-0.69	-1.75	2.2	nd	16.29	-1.1
137	male	18.25	GHD	0	-1.23	-4.36	-4.25	nd	16.19	-2.04
138	female	16	GHD	0	-1.47	-0.67	-1.79	nd	13.7	-1.85
139	female	14.33	TS	0	0.69	-1.18	0.9	nd	14.71	-1.48
140	male	16.92	GHD	0	-0.77	-0.39	-0.07	-1.23	15.33	-0.14
141	male	18.83	GHD	0	-0.69	-0.77	-1.26	nd	17.14	-0.85
142	female	16	SGA	0	-0.1	-0.81	-1.02	-1	14.21	0.6
143	female	16	GHD	0	-1.76	-1.97	-1.77	-1.42	14.62	-0.99
144	male	24.58	AGS	0	0.56	-0.86	1.66	nd	18.39	-2.94
145	male	18.33	KS	0	0.72	2.72	0.81	0.23	nd	nd
146	male	20.83	KS	0	-1.16	-0.7	-2.79	nd	nd	nd
147	male	20.58	MPHD	0	0.45	-0.17	0.82	nd	16.03	-0.29
148	male	17.92	SGA	1	-0.3	-0.85	-0.37	-2.38	18.45	-0.41
149	male	15.25	KS	0	-0.92	0.33	1.36	0.39	15.82	0.13
150	male	18.58	KS	0	-1.31	0.46	-2.41	-3.02	17.06	-0.27
151	male	17.42	KS	0	-0.3	1.57	1.32	-3.86	17.67	-1.76
152	male	19.33	KS	0	0.56	1.58	-0.11	nd	17.02	0.22
155	male	15.75	GHD	0	0.17	0.99	-1.34	-0.94	15.84	0.57
156	male	18.42	KS	0	-0.06	-0.41	-0.52	-0.59	16.46	-1.11
157	female	16.5	TS	0	0.49	-1.19	0.18	-1.48	17.71	0.42

## Sheet: pQCT subgroup
Patient number	Total bone mineral density65% (SDS)	Cortical bone mineral density65% (SDS)	Bone mineral content65% (SDS)	Total cross-sectional area (SDS)	Cortical thickness (SDS)	Strength-Strain Index (SDS)	Total bone mineral density4% (SDS)	Trabecular bone mineral density4% (SDS)	Muscle cross sectional area (SDS)	Grip strength (SDS)
4	-1.34	0.63	-0.44	0.44	-2.95	-1.67	-0.51	-1.48	-1.55	-0.8
14	-0.19	3.05	1.67	1.5	-1.03	0.52	-1.58	-0.57	-0.7	-0.18
16	1.34	2.79	0.74	-0.14	-0.36	-0.53				-0.74
18	-0.6	0.21	-0.32	-0.15	-1.75	-1.66	-1.83	-1.67	-1.61	-0.9
19	-0.98	1.26	-0.24	0.24	-2.18	-1.88	-0.61	-0.37	-1.91	-1.11
20	0.78	2.49	1.62	1.01	-0.02	1.08	0.2	-1.69	-2	1.41
21	-1.21	0.1	3.13	5.29	-1.69	-0.57	2.51	1.71	2.09	0.77
23	0.21	2.66	1.22	1.38	-0.47	-0.13	-1.61	-1.27	-0.82	0.17
24	2.31	3.11	3.68	1.71	1.61	2.81	1.49	0.45	0.99	0.53
28	-0.29	0.8	2.62	3.31	-0.38	2.09	1.8	0.77	0.48	-0.56
29	0.13	2.61	1.39	1.23	-1	-0.26	0.02	-1.03	-1.9	1.35
35	1.66	1.93	1.06	-0.24	0.06	-0.61	0.35	0.4	-1.3	-0.03
36	-0.89	0.41	3.68	5.81	-1.4	1.83	4.98	3.39		0.73
39	1.04	2.97	1.2	0.68	-0.21	-1.16	-0.13	-1.71	-0.29	0.53
40	-0.38	1.9	0.65	1.21	-0.89	0.5	1.07	-1.68	0.26	1.17
41	1.03	1.47	0.86	0	-0.1	-0.41	1.07	0.32		-0.6
42	-0.74	-0.36	0.27	0.65	-1.91	-2.02	-1.05	-0.31	-1.93	0.3
45	-4.31	-4.47	-1.09	4.14		-1.65	-0.69	2.4	1.02	-0.18
46	1.53	2.97	2.04	1.25	-0.1	1.42	4	-0.94	-0.98	0.57
47	2.54	3.77	2.33	0.23	0.69	-0.72	0.79	0.79	-2.21	-0.36
49	0.96	1.74	1.41	0.5	-0.27	-0.38	-0.83	-1.36	-1.51	0.15
50	0.69	2.65	1.69	1.65	-0.68	-0.08	-0.34	-0.43	-0.77	0.07
52	-1.08	-0.85	3.84	6.48	-1.35	2.46	-0.03	-1.68	1.28	0.53
56	0.7	0.78	4.26	4.27	-2.04	0.76	3.45	3.49	2.27	-0.31
67	-2.3	-2.98	0.4	2.14	-2.66	-0.69	-0.03	-0.38	-1.12	-0.09
69	-3.09	-1.54	0.88	4.11	-3.11	0.28	-0.41	-1.49	0.1	-0.3
74	-2.2	-0.07	1.88	5.25	-2.68	1.24	0.29	-1.55	1.93	1.39
75	0.3	-0.05	1.97	1.85	-0.06	0.6	1.85	-0.17		-0.08
80	-0.36	0.64	1	1.32	-0.86	0.69	1.32	0.02	-0.73	-0.76
81	-1.76	-1.19	2.08	4.18	-2.19	0.33	3.49	0.28	-0.26	-0.93
89	0.79	1.77	-0.08	-0.98	-0.95	-1.39	1.4	-1.51	-1.36	-0.39
92	0.45	0.71	1.8	1.19	-0.65	-0.44	2.29	0.1	-0.98	0.11
93	-1.08	-0.11	0.79	1.99	-1.25	0.51	-1.22	-1.68	-0.95	1.26
95	1.51	2.48	1.2	0.2	-0.12	-0.81	-1.14	-1.62	-0.25	-0.21
99	-0.33	1.52	0.88	1.32	-0.75	0.88	1.71	-1.27	-1.49	-0.05
100	2.44	1.75	-0.06	-1.82	0.2	-1.78	0.65	0.03	-1.6	-0.54
102	0.73	1.28	0.67	-0.07	-0.81	-1.75	2.06	0.14	-0.85	-0.76
103			92	0.91		117.44	0.33
									2.12	-0.92
